# Supplementary material for: On–Off Childhood? A Rapid Review of the Impact of Technology on Children’s Health
Source: Healthcare (Basel). 2025 Jul 21;13(14):1769. doi: 10.3390/healthcare13141769 (PMC12295127; doi:10.3390/healthcare13141769)
Supplement: Supplementary file 1 [file healthcare-13-01769-s001.zip]

Archive with 1 entries (1 files):
- healthcare-3728230-supplementary.pdf
